# Supplementary material for: Integrated Analysis of Metabolome and Transcriptome Data for Uncovering Flavonoid Components of Zanthoxylum bungeanum Maxim. Leaves Under Drought Stress
Source: Front Nutr. 2022 Feb 4;8:801244. doi: 10.3389/fnut.2021.801244 (PMC8855068; doi:10.3389/fnut.2021.801244)
Supplement: Supplementary file 9 [file Table_1.XLS]

## Sheet: Supplementary Table 1
Supplementary Table 1. Gene-specific primers used in real-time qPCR
ID	Gene	Forward primer	Reverse primer
EVM0088633	ZbF3'5'H	5'-TCTTCTTTCTGATGTGAGTCT-3'	5'-CCCATTTCGTTTATTGTTATG-3'
EVM0070967	ZbCHI	5'-GCCAATATTTACAACTAACGC-3'	5'-TTCAATCTCCAATCCTCTCTC-3'
EVM0001110	ZbCHS	5'-ATGAAATCTCATTTCCTCCTCAGAT-3'	5'-TCGACTCCTCTTTTCCGTCAC-3'
EVM0059890	ZbFLS	5'-AATATCGAAGGATATGGCACC-3'	5'-TCTACACCTAACCCCAATGAA-3'
EVM0089951	ZbbHLH1	5'-TCTTCTTTCTGATGTGAGTCT-3'	5'-AGTTCTTCTGTTGCTTTGTTG-3'
EVM0082914	ZbbHLH2	5'-AACTCTCTTTCTGGTTTGCTC-3'	5'-CCTTCTCTTCTCTGCTTCACT-3'
EVM0069990	ZbMYB	5'-TATTCACATCGGTGACCAGAT-3'	5'-GTAATTAACCCAACGAAGCCT-3'
EVM0039353	ZbMYB	5'-TTCGGATTCAGATCCACCATT-3'	5'-TGTCCATAACCAGACCCAGGC-3'
	ZbUBA	5'-GACTTAGGGGAGGGATTATTGAG-3'	5'-TTCTTCTTCCGACAGTTTACAGC-3'
	ZbUBQ	5'-TTCTTCTTCCGACAGTTTACAGC-3'	5'-TCCTCTAAGCCTCAGCACCA-3'
