# Supplementary material for: Integrated Analysis of Metabolome and Transcriptome Data for Uncovering Flavonoid Components of Zanthoxylum bungeanum Maxim. Leaves Under Drought Stress
Source: Front Nutr. 2022 Feb 4;8:801244. doi: 10.3389/fnut.2021.801244 (PMC8855068; doi:10.3389/fnut.2021.801244)
Supplement: Supplementary file 10 [file Table_2.XLS]

## Sheet: Supplementary Table 2
Supplementary Table 2. The relative content of flavonoids in different drought treated stages of HJ and FJ by LC-MS
Class	Compounds	Q1 (Da)	Q3 (Da)	Ionization model	Level	F1	F2	F3	F4	mix(FJ)	H1	H2	H3	H4	mix(HJ)
Anthocyanins	Limocitrin-3,7-di-O-glucoside	671.18	347.07	[M+H]+	B	232163	184000	263000	143000	205500	286000	207000	135000	60600	172150
Anthocyanins	Cyanidin-3-O-glucoside	449.11	287.06	[M]+	A	4.88663e+06	4700000	6260000	4550000	5100000	4700000	5030000	2360000	1410000	3375000
Anthocyanins	Cyanidin-3-O-rutinoside	595.17	287.06	[M]+	A	37280000	32500000	52200000	39800000	40450000	6500000	7490000	3330000	2320000	4910000
Chalcones	Phloretin	273.08	167.03	[M-H]-	B	3598.57	3390	3700	4040	3682.5	12400	12600	12200	16100	13325
Chalcones	Xanthohumol	355.15	178.5	[M+H]+	B	21731	20200	21500	22400	21450	17500	17100	18200	18100	17725
Chalcones	4,4'-Dihydroxy-2'-methoxychalcone	271.1	147.03	[M+H]+	A	6325000	4090000	4830000	3960000	4802500	29500	37100	29200	40400	34050
Chalcones	Naringenin chalcone*	273.08	153	[M+H]+	A	75335.3	107000	92400	107000	95425	214000	161000	142000	145000	165500
Chalcones	Phloretin-2'-O-glucoside	435.13	167.03	[M-H]-	B	40623	38700	37800	47400	41125	558000	604000	449000	438000	512250
Chalcones	Dihydrocharcone-4'-O-glucoside	435.13	273.08	[M-H]-	B	51082.7	45900	49600	49500	49025	704000	732000	545000	504000	621250
Chalcones	Trilobatin	435.13	315.09	[M-H]-	A	911987	1260000	1100000	1410000	1170500	7550000	8390000	5230000	5210000	6595000
Dihydroflavonols	Dihydrokaempferol	287.06	259	[M-H]-	B	9002.2	11800	9100	13800	10925	8560	11100	7620	8730	9002.5
Dihydroflavonols	Engeletin	433.11	269.1	[M-H]-	B	6021.83	8090	12700	15100	10477.5	12400	11200	5760	8990	9587.5
Dihydroflavonols	3-O-Acetylpinobanksin	313.07	253	[M-H]-	B	6098.03	13200	8500	6220	8505	25100	28400	28500	39800	30450
Dihydroflavonols	Hesperetin-7-O-(6''-malonyl)glucoside	549.12	387.1	[M-H]-	B	22431	52200	62200	107000	60950	86900	129000	90800	121000	106925
Dihydroflavonols	Pinobanksin*	271.06	151	[M-H]-	A	35772.3	49700	42600	54500	45650	99100	76200	69400	67600	78075
Dihydroflavonols	Kaempferol-7-O-glucoside*	447.09	285.04	[M-H]-	B	358440	48200	59700	59900	52750	116000	127000	94400	102000	109850
Dihydroflavonols	Homoeriodictyol	519.19	357.13	[M+H]+	B	252407	438000	271000	339000	408000	216000	210000	230000	138000	198500
Dihydroflavonols	Dihydroquercetin	303.05	125.02	[M-H]-	A	71325.7	116000	56300	101000	86150	299000	453000	502000	657000	477750
Dihydroflavonols	Fustin	287.06	149	[M-H]-	B	391213	449000	445000	478000	440750	627000	727000	636000	526000	629000
Dihydroflavonols	Hesperetin-5-O-glucoside	463.12	301	[M-H]-	B	29315000	25800000	29500000	27600000	27000000	27800000	22300000	19900000	19800000	22450000
Dihydroisoflavones	(-)-Vestitone	271.1	147.02	[M-H]-	B	1756.83	2600	2980	2670	2502.5	2230	3190	3460	3470	3087.5
Dihydroisoflavones	5,7-Dihydroxy-2'-methoxy-3',4'-methyleneoxydihydroisoflavone	329.07	299.02	[M-H]-	B	2243700	1830000	2090000	2280000	2110000	475000	409000	419000	475000	444500
Flavanols	Gallocatechin 3-O-gallate	457.08	169.02	[M-H]-	B	7023.47	4360	2540	4270	4547.5	11200	14300	20000	3280	12195
Flavanols	Gallocatechin-(4α→8)-gallocatechin	611.14	287.05	[M+H]+	B	86086.3	105000	121000	138000	112525	17300	25800	15100	11200	17350
Flavanols	Epigallocatechin	305.07	125	[M-H]-	B	12564.9	13200	13300	19700	14700	28100	25600	29600	24300	26900
Flavanols	Epicatechin glucoside	451.12	289.07	[M-H]-	B	61656.7	86000	87300	196000	107750	131000	183000	122000	143000	144750
Flavanols	Epicatechin-epiafzelechin	561.14	289.2	[M-H]-	A	138297	243000	294000	432000	276750	172000	223000	159000	178000	183000
Flavanols	Catechin-catechin-catechin	865.2	407.1	[M-H]-	A	209307	287000	314000	434000	311000	735000	863000	626000	519000	685750
Flavanols	3'-O-Methyl-(-)-epicatechin	305.1	139.04	[M+H]+	B	1.16043e+06	854000	1110000	1140000	1066000	1140000	922000	851000	741000	913500
Flavanols	Epicatechin	291.09	139.04	[M+H]+	A	1.13251e+06	1170000	1270000	1540000	1277500	2240000	2330000	1950000	1870000	2097500
Flavanols	Catechin	289.07	245	[M-H]-	A	91183.3	153000	105000	198000	136800	3760000	5950000	2780000	2600000	3772500
Flavanones	Persicogenin	317.1	167.04	[M+H]+	B	9800.03	10700	6930	5760	8297.5	4220	2770	2880	2110	2995
Flavanones	3',4',5,6,7-Pentamethoxyflavanone	375.14	211.07	[M+H]+	B	21300	18800	14400	13700	17050	32000	19900	19600	19700	22800
Flavanones	Persicoside	477.14	315	[M-H]-	B	310227	250000	268000	263000	272750	63000	47400	40900	43400	48675
Flavanones	Naringin	579.17	271.06	[M-H]-	B	49538.7	32700	49000	39700	42725	63400	60600	39700	16700	45100
Flavanones	Narirutin*	579.17	271	[M-H]-	B	44418	57900	63300	63600	57300	105000	129000	113000	95400	110600
Flavanones	Eriodictyol-7-O-glucoside	451.12	289	[M+H]+	B	191340	215000	248000	350000	251000	106000	136000	77800	59300	94775
Flavanones	Eriodictyol-7-O-(6''-O-galloyl)glucoside	601.12	439.09	[M-H]-	B	52065.3	69000	54300	39800	53800	128000	188000	80900	61400	114575
Flavanones	Naringenin-7-O-glucoside	433.11	271	[M-H]-	B	50252.7	67600	79300	95100	73075	144000	180000	80500	75500	120000
Flavanones	Hesperetin	301.07	164	[M-H]-	B	54428.3	59900	51800	45200	52825	185000	115000	134000	138000	143000
Flavanones	Poncirin	593.19	285	[M-H]-	B	177150	176000	211000	197000	190250	196000	166000	182000	154000	174500
Flavanones	Phellamurin	303.09	153.02	[M+H]+	B	584243	224000	251000	136000	215750	216000	121000	130000	97900	141225
Flavanones	Eriodictyol-3'-O-glucoside	449.11	287.06	[M-H]-	B	148323	175000	200000	220000	185750	325000	396000	317000	306000	336000
Flavanones	Eriocitrin	595.17	287.06	[M-H]-	B	148263	175000	191000	173000	171750	431000	416000	469000	396000	428000
Flavanones	Eriodictyol-8-C-glucoside	449.11	287	[M-H]-	B	577290	589000	720000	695000	645250	667000	829000	673000	563000	683000
Flavanones	Naringenin *	271.06	151	[M-H]-	A	291210	330000	237000	240000	274500	991000	701000	688000	542000	730500
Flavanones	Hesperidin	609.18	301.09	[M-H]-	A	1.18783e+06	1180000	1340000	1190000	1225000	1150000	1260000	1260000	1180000	1212500
Flavanones	Neohesperidin	609.18	301	[M-H]-	A	1.26497e+06	1390000	1470000	1410000	1382500	1230000	1510000	1410000	1410000	1390000
Flavanones	Butin	273.08	153	[M+H]+	A	511060	532000	348000	316000	426750	1640000	1220000	1080000	802000	1185500
Flavanones	Eriodictyol	287.06	135	[M-H]-	A	1.47947e+06	1830000	942000	740000	1248000	6640000	4610000	5430000	4820000	5375000
Flavones	Apigenin-7,4'-dimethyl ether	299.09	284.1	[M+H]+	B	1297.17	1170	2080	1880	1607.5	1660	1080	1070	1490	1325
Flavones	5,7-Dihydroxy-3',4',5'-trimethoxyflavone	345.1	284	[M+H]+	B	3432.97	2640	2800	3010	2970	5580	3590	4190	3210	4142.5
Flavones	5,7,4'-Trimethoxyflavone	313.11	298.1	[M+H]+	B	2786.3	2580	3010	2740	2780	5600	3230	3190	3660	3920
Flavones	Apigenin-6-C-rhamnoside	417.12	381.1	[M+H]+	B	13798	18800	28100	45800	26625	6160	9460	8820	9030	8367.5
Flavones	Tricin-7-O-(2''-Sinapoyl)glucoside	699.19	331.08	[M+H]+	B	6555.83	8740	5110	7630	7010	6270	7390	7770	8740	7542.5
Flavones	3,4',5,6,7-Pentamethoxyflavone	373.13	211.02	[M+H]+	A	4107.3	4030	3700	2680	3630	7490	4660	5160	5070	5595
Flavones	Pinocembrin-7-O-glucoside	419.13	257.08	[M+H]+	B	4033.57	4290	2540	5650	4127.5	8780	16600	4110	4380	8467.5
Flavones	Luteolin-7-O-(6''-malonyl)glucoside	535.11	449.1	[M+H]+	A	15252	20300	23300	13900	19700	12000	19800	14500	13700	15000
Flavones	Kaempferol-3-O-(6''-Rhamnosyl-2''-Glucosyl)Glucoside	757.22	287.06	[M+H]+	B	14857.7	132000	187000	132000	140750	20300	19300	17900	15900	18350
Flavones	5-Hydroxy-6,7,8,3',4'-pentamethoxyflavone	389.12	359.08	[M+H]+	A	5176.77	10900	7050	6470	7400	22800	5730	16900	11000	14107.5
Flavones	Apigenin-7-O-glucoside-4'-O-rutinoside	739.21	269.2	[M-H]-	B	14607.7	11100	13300	18500	14375	24600	25900	36100	43400	32500
Flavones	Kaempferol-3-O-(2-O-Xylosyl-6-O-Rhamnosyl)Glucoside	727.21	287.05	[M+H]+	A	336467	351000	463000	404000	388500	25000	28600	18400	19300	22825
Flavones	Tricin-4'-O-glucoside-7-O-glucoside	655.19	331.08	[M+H]+	B	44151.7	37800	44700	39300	41500	26000	25700	33400	35300	30100
Flavones	Tricin-7-O-neohesperidoside	639.19	331.08	[M+H]+	B	264343	237000	283000	233000	254250	26300	27900	30300	29000	28375
Flavones	Tamarixetin	317.07	285.04	[M+H]+	A	36441.7	42800	42000	60200	45350	32300	26700	26700	27900	28400
Flavones	Sakuranin	447.13	285.08	[M-H]-	B	24972.3	25300	30100	27600	27000	35700	31100	32400	38400	34400
Flavones	Syringetin-3-O-(6''-Acetyl)glucoside	551.14	347.08	[M+H]+	B	22472.7	8860	11300	8490	12787.5	37700	25500	25100	18000	26575
Flavones	Apigenin-6,8-di-C-glucoside	595.17	457.2	[M+H]+	A	1.22007e+07	14600000	17300000	22800000	16725000	39400	43600	35500	63400	45475
Flavones	5,7,3',4'-Tetramethoxyflavone	343.12	299.09	[M+H]+	B	14801.7	13000	13100	10700	12900	39600	25400	24800	23000	28200
Flavones	Chrysoeriol-6-C-rhamnoside-7-O-rhamnoside	593.18	447.13	[M+H]+	B	46155	50200	56900	54300	51900	48300	40100	44500	55800	47175
Flavones	Tricetin	301.04	151	[M-H]-	B	49080.7	53300	61800	18900	45775	51800	59100	27400	14400	38175
Flavones	Chrysoeriol-7-O-(6''-acetyl)glucoside	503.12	341.1	[M-H]-	B	553030	600000	591000	599000	585750	63900	44100	54300	43600	51475
Flavones	Kaempferide-3-O-glucuronide	475.09	300	[M-H]-	B	43135	118000	96500	134000	109225	68100	60300	70400	76300	68775
Flavones	5,7,8,4'-Tetramethoxyflavone	343.12	328.1	[M+H]+	B	58400	49500	47700	46500	50525	74900	48100	44300	38800	51525
Flavones	Meratin	627.15	303.05	[M+H]+	B	60723.7	61300	94500	129000	86375	77400	85500	80000	91200	83525
Flavones	Tricin-7-O-(2''-O-glucosyl)glucoside	655.19	331.08	[M+H]+	B	68353.7	58700	60100	55100	60575	87300	73900	96200	121000	94600
Flavones	Acacetin-7-O-rutinoside	593.19	285.1	[M+H]+	B	73363	84400	99400	101000	89550	90100	77200	79200	108000	88625
Flavones	Luteolin-7-O-(6''-malonyl)glucoside-5-O-rhamnoside	681.17	287.05	[M+H]+	B	141433	122000	141000	143000	136750	91400	96700	76300	77100	85375
Flavones	Jaceosidin-7-O-Glucoside	493.14	331.08	[M+H]+	B	82835	78100	111000	90100	90500	104000	113000	147000	154000	129500
Flavones	Tricin-5,7-O-diglucoside	655.18	331.06	[M+H]+	B	87386	91100	108000	81900	92100	104000	79900	95100	114000	98250
Flavones	Tricin-7-O-Glucoside	493.13	331.08	[M+H]+	B	79352.3	70000	87800	86200	80850	109000	132000	139000	169000	137250
Flavones	Kaempferol-3-O-rutinoside	593.15	285.04	[M-H]-	A	3.08857e+06	3130000	4480000	4240000	3735000	110000	116000	83900	100000	102475
Flavones	3,5,7,3′4′-Pentamethoxyflavone	373.13	343.08	[M+H]+	B	85355.3	66300	62000	58300	68000	122000	74500	66700	67600	82700
Flavones	Sinensetin	373.13	312.1	[M+H]+	A	106250	86100	79800	75700	86900	157000	101000	85300	88300	107900
Flavones	Syringetin-3-O-rutinoside	655.19	347.08	[M+H]+	B	297880	247000	306000	349000	300000	158000	201000	172000	120000	162750
Flavones	Limocitrin	347.07	332.05	[M+H]+	A	65115.3	68800	58300	104000	74050	163000	133000	135000	123000	138500
Flavones	Isorhamnetin-3-O-rutinoside-7-O-rhamnoside	771.23	317.06	[M+H]+	A	1.00735e+06	781000	821000	729000	835250	163000	154000	142000	114000	143250
Flavones	Laciniatin	347.08	332.05	[M+H]+	B	47660	806000	916000	757000	897250	164000	143000	143000	143000	148250
Flavones	Luteolin-7-O-glucoside-5-O-arabinoside	581.15	383.2	[M+H]+	B	18186.7	12600	18700	14200	15925	166000	120000	121000	108000	128750
Flavones	Apigenin-7-O-(6''-p-Coumaryl)glucoside	579.15	271.06	[M+H]+	B	144397	133000	117000	155000	137250	186000	124000	97700	97900	126400
Flavones	Isosinensetin	373.13	343.08	[M+H]+	A	132557	171000	209000	259000	193000	186000	210000	166000	141000	175750
Flavones	Chrysoeriol-7-O-rutinoside-5-O-glucoside	771.23	463.2	[M+H]+	B	82824.3	71500	84200	72100	77650	198000	186000	176000	198000	189500
Flavones	Apigenin-7-O-rutinoside	579.17	271.01	[M+H]+	B	146683	197000	222000	274000	210000	201000	206000	173000	160000	185000
Flavones	Luteolin-7-O-(6''-caffeoyl)rhamnoside	593.13	285.04	[M-H]-	B	136013	142000	161000	128000	141750	202000	125000	192000	159000	169500
Flavones	Limocitrin-3-O-sophoroside	671.18	347.07	[M+H]+	B	114317	128000	152000	162000	139000	226000	251000	314000	270000	265250
Flavones	Kaempferol-3-O-rhamnosyl glucoside	595.16	287.05	[M+H]+	A	6.10907e+06	6370000	8320000	8340000	7285000	246000	336000	223000	189000	248500
Flavones	Mearnsetin-3-O-glucoside	493.1	331.05	[M-H]-	B	224660	179000	163000	234000	200250	255000	290000	342000	431000	329500
Flavones	Cyanidin-3-O-(2''-O-glucosyl)glucoside	611.16	287.05	[M]+	B	132990	139000	144000	178000	148500	286000	297000	343000	345000	317750
Flavones	5,6,7,4'-Tetramethoxyflavone	343.12	313.08	[M+H]+	B	234270	197000	201000	185000	204250	298000	202000	171000	160000	207750
Flavones	Tamarixetin-3-O-rutinoside	623.16	315.05	[M-H]-	B	2.52507e+06	2780000	2200000	2660000	2542500	300000	279000	248000	216000	260750
Flavones	Syringetin	345.06	330	[M-H]-	A	863127	971000	1310000	1800000	1236000	304000	178000	277000	279000	259500
Flavones	Diosmetin-7-O-Neohesperidoside*	609.18	463.12	[M+H]+	A	518280	437000	481000	549000	496250	318000	285000	237000	315000	288750
Flavones	Tricin-7-O-saccharic acid	521.09	329.2	[M-H]-	B	274460	581000	489000	443000	446750	338000	279000	239000	294000	287500
Flavones	Naringenin-4'-O-glucoside	433.12	271.06	[M-H]-	B	319513	308000	345000	294000	316750	350000	367000	255000	179000	287750
Flavones	Hispidulin-7-O-(6''-O-p-Coumaroyl)Glucoside	609.18	463.08	[M+H]+	B	572520	570000	614000	663000	605000	360000	335000	284000	367000	336500
Flavones	Syringetin-7-O-glucoside	509.13	347.08	[M+H]+	B	174447	141000	141000	127000	145750	383000	391000	352000	373000	374750
Flavones	Limocitrin-3-O-glucoside	509.13	347.07	[M+H]+	B	200363	146000	140000	121000	151750	389000	408000	364000	347000	377000
Flavones	Pedalitin	315.05	300	[M-H]-	B	2096100	2030000	1870000	2040000	2010000	424000	452000	431000	387000	423500
Flavones	Kaempferol-3-O-(6''-p-Coumaroyl)galactoside	595.14	287.06	[M+H]+	B	323060	332000	445000	343000	360750	494000	430000	550000	488000	490500
Flavones	Kaempferol-3-O-(2''-p-Coumaroyl)galactoside	595.14	287.05	[M+H]+	B	323633	321000	400000	332000	344250	502000	403000	553000	502000	490000
Flavones	Rhamnetin-3-O-Rutinoside	625.17	317.07	[M+H]+	B	3496700	3310000	3130000	3710000	3412500	522000	389000	445000	444000	450000
Flavones	Isorhamnetin-3-O-rutinoside	625.18	317.06	[M+H]+	B	3.47003e+06	3400000	3200000	3900000	3492500	543000	450000	458000	417000	467000
Flavones	3',5',5,7-Tetrahydroxy-4'-methoxyflavanone-3'-O-glucoside	481.13	319.05	[M+H]+	B	207127	200000	234000	237000	219500	564000	740000	588000	521000	603250
Flavones	Hesperetin-7-O-glucoside	465.14	303.09	[M+H]+	A	816587	937000	922000	708000	846000	649000	749000	585000	518000	625250
Flavones	Luteolin	285.04	151	[M-H]-	B	193263	213000	141000	187000	183500	654000	508000	665000	619000	611500
Flavones	Luteolin-4'-O-glucoside	449.11	287.05	[M+H]+	B	2.01497e+06	1680000	2020000	1560000	1817500	713000	893000	378000	465000	612250
Flavones	Pratensein-7-O-glucoside	463.12	301.07	[M+H]+	B	27349.3	29400	30000	34500	30300	724000	601000	536000	528000	597250
Flavones	Luteolin-3'-O-glucoside	449.11	287.06	[M+H]+	B	1.92313e+06	1630000	1830000	1450000	1707500	789000	935000	390000	461000	643750
Flavones	Hispidulin *	301.07	286.05	[M+H]+	A	336920	333000	240000	317000	306750	881000	686000	981000	1320000	967000
Flavones	Chrysoeriol*	301.07	286.08	[M+H]+	A	347730	350000	243000	332000	318250	931000	712000	1010000	1340000	998250
Flavones	Diosmetin	299.06	284	[M-H]-	A	458943	489000	347000	481000	444000	1280000	1030000	1520000	1980000	1452500
Flavones	Hispidulin-7-O-Glucoside*	463.13	301.07	[M+H]+	B	4.08937e+06	3890000	5020000	6560000	4890000	1400000	1450000	1610000	2230000	1672500
Flavones	Diosmetin-7-O-galactoside*	463.12	301.07	[M+H]+	A	4009600	3870000	5020000	6490000	4847500	1430000	1400000	1590000	2250000	1667500
Flavones	Aromadendrin-7-O-glucoside	449.1	287.05	[M-H]-	B	1.02804e+06	1120000	1270000	1390000	1202500	1480000	1740000	1320000	1220000	1440000
Flavones	Lonicerin	595.17	449.1	[M+H]+	A	1.36297e+06	1720000	2190000	2290000	1890000	1740000	1810000	1670000	1240000	1615000
Flavones	Tamarixetin-3-O-glucoside-7-O-rhamnoside	625.18	317.07	[M+H]+	A	1.28137e+07	11900000	14200000	14200000	13275000	1840000	1690000	1620000	1520000	1667500
Flavones	Chrysoeriol-5-O-glucoside	461.11	299.1	[M-H]-	B	2365600	2400000	2490000	2060000	2330000	2280000	1850000	1660000	1290000	1770000
Flavones	Cynaroside	449.11	287.2	[M+H]+	A	3.53547e+06	5060000	5690000	8680000	5742500	2310000	3830000	1650000	2170000	2490000
Flavones	Diosmetin-7-O-rutinoside	609.18	301	[M+H]+	A	5.70353e+06	4900000	5610000	5980000	5547500	3290000	3160000	2620000	3350000	3105000
Flavones	Kaempferide-3-O-(6''-malonyl)glucoside	549.12	301.07	[M+H]+	A	85525.7	81100	77000	81000	81150	3590000	3430000	3180000	3800000	3500000
Flavones	Luteolin-7-O-rutinoside*	595.17	449.1	[M+H]+	A	7.87517e+06	10300000	11700000	12200000	10520000	5390000	5670000	4410000	4030000	4875000
Flavones	Chrysoeriol-7-O-rutinoside	607.17	299	[M-H]-	A	12169000	10900000	12300000	11600000	11750000	5510000	5220000	4020000	4890000	4910000
Flavones	Kaempferol-3-O-arabinoside	419.1	287.05	[M+H]+	A	112093	114000	210000	226000	165500	6140000	6920000	4370000	4900000	5582500
Flavones	Luteolin-7-O-gentiobioside	611.16	287.05	[M+H]+	B	1.45467e+07	14500000	19400000	17400000	16450000	7690000	7110000	5520000	5470000	6447500
Flavones	Kaempferol-3,7-di-O-glucoside	611.16	287.05	[M+H]+	B	15052000	14700000	19300000	18100000	16800000	8050000	7540000	6200000	5270000	6765000
Flavones	Nobiletin	403.14	373.1	[M+H]+	A	3.00563e+06	2520000	2400000	2130000	2515000	8220000	5300000	4820000	4440000	5695000
Flavones	Kaempferol-4'-O-glucoside	449.11	287.06	[M+H]+	A	1.74473e+07	17300000	24000000	25000000	20925000	8230000	8160000	5730000	6840000	7240000
Flavones	Tamarixetin-3-O-(6''-malonyl)glucoside	565.12	317.07	[M+H]+	A	947803	1090000	1510000	1450000	1249500	13100000	12400000	11800000	11900000	12300000
Flavones	Isorhamnetin-3-O-(6''-malonylglucoside)	565.12	317.08	[M+H]+	A	1.96937e+07	21800000	28100000	25100000	23675000	13200000	11900000	10100000	12700000	11975000
Flavones	5,6,3′,4′-Tetrahydroxy-3,7-dimethoxyflavone-6-O-glucoside	509.13	347.08	[M+H]+	A	9	9	9	9	9	14800000	16100000	17100000	20300000	17075000
Flavones	Limocitrin-3-O-galactoside	509.13	347.07	[M+H]+	A	9	9	9	9	9	15500000	15700000	16900000	19200000	16825000
Flavonoid carbonoside	Vitexin-2''-O-glucoside	595.17	577.16	[M+H]+	A	6.72917e+06	7440000	9150000	11200000	8630000	24000	23700	19400	29800	24225
Flavonoid carbonoside	Vitexin	431.1	311	[M-H]-	A	2.49583e+07	30800000	35800000	38600000	32550000	31100	52200	39100	66800	47300
Flavonoid carbonoside	Isovitexin	431.1	311	[M-H]-	A	29783000	33600000	38900000	42100000	36100000	36300	59000	48800	74500	54650
Flavonoid carbonoside	Vitexin-2''-O-rhamnoside	579.17	433	[M+H]+	B	59170	69800	95800	122000	86700	50900	62000	52100	48900	53475
Flavonoid carbonoside	Cirsiliol-8-C-(2''-glucosyl)glucoside	655.19	493.14	[M+H]+	B	51505	42800	50500	50300	48775	75800	47800	71100	71300	66500
Flavonoid carbonoside	Hesperetin-8-C-glucoside-3'-O-glucoside	627.19	465.1	[M+H]+	B	133943	176000	193000	232000	183750	89700	78300	67000	72000	76750
Flavonoid carbonoside	Isohemiphloin	433.11	313	[M-H]-	B	824213	1150000	1410000	1540000	1231000	108000	121000	121000	106000	114000
Flavonoid carbonoside	Apigenin-6-C-(2''-glucuronyl)xyloside	579.13	283.06	[M+H]+	B	164363	173000	173000	231000	185250	315000	335000	277000	259000	296500
Flavonoid carbonoside	Hesperetin-6-C-glucoside-7-O-glucoside	627.19	465.2	[M+H]+	B	312103	309000	339000	335000	323750	533000	481000	452000	350000	454000
Flavonoid carbonoside	Orientin-7-O-glucoside	611.16	465.1	[M+H]+	B	4604600	4610000	5330000	5260000	4950000	1050000	1100000	773000	930000	963250
Flavonols	3-O-Methylquercetin	315.05	271.02	[M-H]-	B	5711.07	6090	4900	5070	5442.5	5700	7060	5550	5120	5857.5
Flavonols	Natsudaidain-3-O-(3-hydroxy-3-methylglutarate)glucoside	725.23	419.1	[M+H]+	B	4520.7	2190	3640	2320	3167.5	7120	6050	5080	4310	5640
Flavonols	Kaempferol	285.04	151	[M-H]-	A	16181.7	21600	24300	23000	21275	10000	7620	7350	6600	7892.5
Flavonols	Chrysosplenol D	361.09	346.06	[M+H]+	B	3861.83	1760	2620	4020	3065	11400	11300	13000	12400	12025
Flavonols	Kaempferol-3-O-glucuronide	461.07	285.04	[M-H]-	B	21336	11100	16600	11400	13600	12000	9690	9410	9110	10052.5
Flavonols	Quercetin-7-O-(6''-malonyl)glucoside	551.1	303.05	[M+H]+	A	220347	235000	255000	250000	240000	15200	10700	13900	15800	13900
Flavonols	Kaempferol-3-O-sophorotrioside	773.21	449.11	[M+H]+	B	21336.7	23700	38800	46900	32675	16000	18200	17300	14100	16400
Flavonols	Quercetin-3-O-(6''-p-Coumaroyl)galactoside	611.14	147.04	[M+H]+	B	107913	95500	162000	104000	117375	16100	15000	6710	13200	12752.5
Flavonols	Patuletin	331.04	316.02	[M-H]-	A	82993.7	209000	249000	408000	237250	19900	5790	34700	10600	17747.5
Flavonols	Galloylisorhamnetin	469.13	317.08	[M+H]+	B	111893	18700	36300	74200	36025	20300	112000	18600	24600	43875
Flavonols	Kaempferol-3-O-glucoside-7-O-rhamnoside	595.17	287.06	[M+H]+	A	604233	669000	994000	1120000	846750	25400	34800	26100	28600	28725
Flavonols	Kaempferol-3-O-(6''-Sinapyl)glucosyl-(1→2)-Galactoside	817.22	369.12	[M+H]+	B	3832.43	8420	8520	6020	6697.5	26200	23900	22400	20600	23275
Flavonols	Myricetin-3-O-rutinoside	627.16	319.05	[M+H]+	B	196353	225000	187000	192000	200000	30900	29800	39500	22000	30550
Flavonols	3,7-Di-O-methylquercetin	329.07	314	[M-H]-	B	20854	22700	21500	25700	22700	32400	28800	30800	36600	32150
Flavonols	Kaempferol-3-O-sophoroside-7-O-rhamnoside	757.22	287.06	[M+H]+	B	60480.7	39300	64700	45600	52525	35600	22000	36400	19800	28450
Flavonols	Quercetin-7-O-(6''-malonyl)glucosyl-5-O-glucoside	713.16	465.2	[M+H]+	B	263597	265000	275000	216000	255000	40000	31400	32300	36100	34950
Flavonols	Chrysoeriol-7-O-(6''-sinapoyl)glucoside	669.18	207	[M+H]+	B	88359.7	62100	46900	75500	56900	68100	50600	44600	36000	49825
Flavonols	Kaempferol-3-O-(6''-malonyl)glucoside*	535.11	287.05	[M+H]+	A	889730	1030000	1040000	1100000	1015000	80600	77200	75400	99600	83200
Flavonols	Kaempferol-3-O-(6''-malonyl)galactoside*	535.11	287.05	[M+H]+	A	892250	895000	910000	1100000	949250	81500	78500	85700	83700	82350
Flavonols	Isorhamnetin	315.05	151	[M-H]-	B	103362	127000	137000	190000	139250	93500	68100	83200	99200	86000
Flavonols	Isorhamnetin-3-O-sophoroside-7-O-rhamnoside	787.23	317.07	[M+H]+	B	394347	274000	316000	225000	302250	106000	84100	76500	75200	85450
Flavonols	Isorhamnetin-3-O-rutinoside-4'-O-glucoside	787.23	317.06	[M+H]+	B	384070	248000	291000	252000	293750	113000	75300	89700	75900	88475
Flavonols	Astilbin	449.11	151	[M-H]-	B	43220.3	291000	368000	268000	321250	116000	142000	50600	55900	91125
Flavonols	Myricetin-3-O-arabinoside	449.07	316	[M-H]-	B	21896.3	18000	21500	20700	20525	125000	145000	102000	67100	109775
Flavonols	Isorhamnetin-3-O-(6''-malonylglucoside)-7-O-glucoside	727.17	479.11	[M+H]+	A	544213	631000	814000	662000	662750	128000	128000	113000	93700	115675
Flavonols	Limocitrin-7-O-(6''-Acetyl)glucoside	549.12	345.06	[M-H]-	A	37162	36900	37400	37300	37200	136000	100000	114000	116000	116500
Flavonols	Rhamnetin-3-O-Rutinoside-5-O-rhamnoside	771.22	317.06	[M+H]+	B	1.10957e+06	70300	51000	86300	63825	164000	140000	139000	127000	142500
Flavonols	Quercetin-3-O-(2''-O-arabinosyl)rutinoside	743.2	303.05	[M+H]+	B	851767	693000	717000	661000	730750	184000	187000	151000	136000	164500
Flavonols	Kaempferol-3-O-(6''-p-Coumaroyl)glucoside	593.13	285	[M-H]-	B	77021.7	71500	67900	78800	73800	200000	271000	202000	192000	216250
Flavonols	Myricitrin	463.09	316.03	[M-H]-	B	158333	175000	194000	156000	170750	200000	142000	200000	162000	176000
Flavonols	Kaempferol-3-O-rutinoside-7-O-glucoside	757.22	287.06	[M+H]+	B	5263000	4630000	6310000	4560000	5190000	228000	250000	171000	167000	204000
Flavonols	Quercetin-3-O-Sambubioside-5-O-Glucoside	759.2	303.05	[M+H]+	B	1.43453e+06	1710000	1710000	1660000	1627500	230000	217000	192000	162000	200250
Flavonols	Quercetin-3-O-(6''-O-arabinosyl)glucoside	595.13	300.03	[M-H]-	B	7046.37	3560	4650	2980	4560	239000	263000	211000	175000	222000
Flavonols	3,5,6,7,8,3',4'-Heptamethoxyflavone	433.15	403.11	[M+H]+	A	161740	123000	107000	90000	120500	271000	158000	147000	131000	176750
Flavonols	Kaempferol-3-O-rutinoside-7-O-rhamnoside	741.22	287.06	[M+H]+	A	8.75887e+06	10700000	15000000	13900000	12090000	307000	425000	305000	285000	330500
Flavonols	Quercetin-3-O-(2'''-p-coumaroyl)sophoroside-7-O-glucoside	935.25	303.05	[M+H]+	B	409530	376000	358000	336000	370000	392000	391000	357000	305000	361250
Flavonols	Quercetin-3-O-(2''-acetyl)glucuronide	519.08	300	[M-H]-	B	471817	598000	632000	603000	576250	439000	379000	293000	421000	383000
Flavonols	Quercetin-3-O-glucoside-7-O-rhamnoside	611.16	303.05	[M+H]+	A	2.83417e+06	2840000	3090000	2980000	2935000	444000	443000	338000	389000	403500
Flavonols	Trifolin	447.09	285	[M-H]-	B	1173900	2850000	4060000	3630000	3217500	473000	357000	381000	482000	423250
Flavonols	Isorhamnetin-3-O-arabinoside	449.11	317.06	[M+H]+	B	2.32773e+06	1150000	1720000	1740000	1445000	473000	512000	295000	311000	397750
Flavonols	Quercetin-7-O-rutinoside	611.16	303.1	[M+H]+	B	2.91473e+06	2600000	3060000	3040000	2887500	476000	480000	338000	343000	409250
Flavonols	Quercetin-3-O-(4''-O-glucosyl)rhamnoside	611.16	303.05	[M+H]+	B	2848700	2600000	3050000	3330000	2972500	476000	501000	344000	359000	420000
Flavonols	Myricetin-3-O-glucoside	481.1	319.04	[M-H]-	B	189177	187000	203000	259000	209500	604000	720000	589000	523000	609000
Flavonols	Quercetin-7-O-(2''-malonyl)glucosyl-5-O-glucoside	713.15	303.06	[M+H]+	B	626627	525000	576000	450000	544500	638000	469000	455000	396000	489500
Flavonols	Quercetin-3-O-(2''-O-rhamnosyl)galactoside	611.16	303.05	[M+H]+	B	431197	454000	644000	686000	553750	711000	693000	596000	598000	649500
Flavonols	Isorhamnetin-3-O-(6''-acetylglucoside)	519.11	315.05	[M-H]-	B	2126700	1830000	2030000	2180000	2042500	729000	456000	458000	452000	523750
Flavonols	Dihydrokaempferide	303.09	229.08	[M+H]+	B	1024320	720000	1170000	1010000	980000	984000	1340000	1120000	1420000	1216000
Flavonols	Herbacetin-3-O-glucuronide	479.08	303.05	[M+H]+	A	9	9	9	9	9	1300000	1260000	1060000	935000	1138750
Flavonols	Kaempferol-3-O-neohesperidoside*	595.17	287.05	[M+H]+	A	2.70163e+07	26400000	35100000	35800000	31075000	1490000	1710000	1030000	1270000	1375000
Flavonols	Rhamnetin-3-O-Glucoside	479.12	317.07	[M+H]+	A	3280400	4140000	4710000	5030000	4290000	1710000	1710000	1740000	2220000	1845000
Flavonols	Ombuin	331.08	316.05	[M+H]+	B	5.97993e+06	4890000	5380000	5200000	5362500	1750000	1490000	1440000	1660000	1585000
Flavonols	Tricin-4'-methylether-3'-O-glucoside	479.12	317.06	[M+H]+	A	3.19047e+06	3680000	5070000	4870000	4202500	1850000	1500000	1720000	2120000	1797500
Flavonols	Quercetin-3-O-neohesperidoside	611.16	303.05	[M+H]+	A	1.49237e+06	1710000	1710000	1730000	1660000	1970000	1890000	1640000	1510000	1752500
Flavonols	Kaempferitrin	579.17	287.1	[M+H]+	B	972617	1130000	1130000	1410000	1160750	2100000	2240000	1770000	1800000	1977500
Flavonols	Juglanin	417.08	285	[M-H]-	A	55956	59000	97700	93100	76450	2150000	2320000	1380000	1490000	1835000
Flavonols	Quercetin-3-O-sambubioside	597.14	303.05	[M+H]+	A	465753	487000	465000	467000	471250	2520000	2250000	1930000	1650000	2087500
Flavonols	Quercetin-3-O-glucoside	463.09	300.03	[M-H]-	A	2.82813e+06	2720000	2880000	2550000	2745000	2660000	2380000	1830000	1770000	2160000
Flavonols	Quercetin-3-O-galactoside	463.09	300	[M-H]-	A	2.94697e+06	2610000	2750000	2630000	2735000	2850000	2330000	1870000	1880000	2232500
Flavonols	Kaempferol-3-O-(2''-acetyl)glucoside	491.12	287.05	[M+H]+	A	262843	249000	354000	324000	297500	3160000	3520000	1760000	2320000	2690000
Flavonols	Isorhamnetin-3-O-Glucoside*	479.12	317.06	[M+H]+	B	550717	493000	515000	630000	547250	3330000	2660000	2830000	3150000	2992500
Flavonols	Isorhamnetin-7-O-glucoside	479.12	317.06	[M+H]+	A	502253	591000	628000	567000	572000	3460000	3010000	2960000	3010000	3110000
Flavonols	Quercetin-4′-O-glucuronide	477.07	301.04	[M-H]-	A	9789.5	8600	8130	9490	9002.5	3520000	3230000	2460000	2440000	2912500
Flavonols	Quercetin-3-O-(2''-O-Rhamnosyl)rutinoside	757.22	303.05	[M+H]+	A	2.45627e+07	24600000	27800000	26300000	25825000	4460000	4240000	3710000	3080000	3872500
Flavonols	Limocitrin-3-O-(3-hydroxy-3-methylglutarate)glucoside	653.17	347.1	[M+H]+	A	7196.77	9	9	9	1806.75	4510000	4330000	5170000	6640000	5162500
Flavonols	Quercetin-3-O-rutinoside-7-O-glucoside	773.21	303.05	[M+H]+	B	19567000	19200000	18400000	18000000	18800000	5050000	4770000	4140000	3500000	4365000
Flavonols	Tangeretin	373.13	343.09	[M+H]+	A	3.76323e+06	3210000	3030000	2420000	3105000	6050000	3580000	3900000	3270000	4200000
Flavonols	Rutin	609.15	301	[M-H]-	A	31685000	30900000	34900000	34000000	32875000	6080000	7610000	4700000	5350000	5935000
Flavonols	Avicularin	435.09	303	[M+H]+	A	887153	1020000	1040000	1110000	1014250	6130000	5970000	4990000	5230000	5580000
Flavonols	Quercetin-3-O-xyloside	435.09	303.06	[M+H]+	B	858060	965000	1050000	1040000	978250	6240000	5860000	5010000	5400000	5627500
Flavonols	Quercetin-3-O-(6''-malonyl)galactoside	549.09	505.11	[M-H]-	A	5.08957e+07	57800000	58400000	61300000	57100000	6990000	6580000	6080000	7160000	6702500
Flavonols	Kaempferol-3-O-glucoside	449.11	287.06	[M+H]+	B	15829000	17200000	23100000	24700000	20200000	7190000	7380000	5830000	6170000	6642500
Flavonols	Kaempferol-3-O-rhamnoside	431.1	285	[M-H]-	A	1.04886e+07	16300000	18600000	21200000	16650000	10000000	11800000	8550000	7940000	9572500
Flavonols	Quercetin-3-O-(6''-acetyl)glucoside	507.12	303.05	[M+H]+	A	1674900	1270000	1480000	1140000	1390000	10400000	11700000	7990000	7600000	9422500
Flavonols	Quercetin-3-O-rhamnoside	449.11	303.05	[M+H]+	A	8.53083e+06	9120000	10500000	10800000	9737500	13400000	13400000	12600000	12500000	12975000
Flavonols	Quercetin-3-O-sophoroside	627.16	303.04	[M+H]+	B	16291000	15600000	16600000	15200000	15925000	22200000	20500000	20300000	15600000	19650000
Flavonols	Quercetin-3-O-robinobioside	609.15	300	[M-H]-	A	2.11073e+07	25300000	27200000	30500000	26025000	22300000	20900000	21500000	18800000	20875000
Flavonols	Quercetin-7-O-glucoside*	463.09	300.7	[M-H]-	A	26653000	25900000	26500000	26600000	26425000	24400000	25000000	19300000	18700000	21850000
Flavonols	Kaempferol-7-O-rhamnoside	431.1	285	[M-H]-	A	2.72747e+07	34300000	42500000	43000000	36775000	26300000	25500000	22300000	20800000	23725000
Flavonols	Quercetin-4'-O-glucoside	463.09	301	[M-H]-	A	25088000	30100000	32200000	30600000	30550000	27800000	27200000	21300000	21100000	24350000
Flavonols	Quercetin-3-O-arabinoside *	433.08	300.03	[M-H]-	A	7127000	8990000	10100000	9970000	9047500	29900000	27200000	23700000	22200000	25750000
Note: * indicating the isomers.
